# Supplementary material for: Safety and Tolerability of SGLT2 Inhibitors in Cardiac Amyloidosis—A Clinical Feasibility Study
Source: J Clin Med. 2024 Jan 4;13(1):283. doi: 10.3390/jcm13010283 (PMC10780141; doi:10.3390/jcm13010283)
Supplement: Supplementary file 1 [file jcm-13-00283-s001.zip]

Archive with 1 entries (1 files):
- jcm-2735493-supplementary.pdf
